# Supplementary material for: Esaxerenone Attenuates Aldosterone-Induced Mitochondrial Damage-Mediated Pyroptosis in Mouse Aorta and Rat Vascular Smooth Muscle Cells
Source: Life (Basel). 2024 Jul 31;14(8):967. doi: 10.3390/life14080967 (PMC11355590; doi:10.3390/life14080967)
Supplement: Supplementary file 1 [file life-14-00967-s001.zip]

Archive with 1 entries (1 files):
- life-3108352-supplementary.docx
